# Supplementary material for: Resistance to wheat rusts identified in wheat/Amblyopyrum muticum chromosome introgressions
Source: Crop Sci. 2020 Jul 7;60(4):1957–64. doi: 10.1002/csc2.20120 (PMC8317048; doi:10.1002/csc2.20120)
Supplement: Supplementary file 1 — Supplemental Table S1. Genetic background of each introgression line tested for rusts, including source of Am. muticum fragment, size, wheat chromosome integration site, and KASP marker to follow trait. [file CSC2-60-1957-s001.xlsx]

## Sheet: Sheet1
Supplemental Table 1. Genetic background of each introgression line tested for rusts, including source of Am. muticum fragment, size, wheat chromosome integration site, and KASP marker to follow trait.
Information is compiled from Table 1 of King et al., 2019 and Table Data S5 from Grewel et al., 2019.
DH code	F1 production	Wheat varieties used	BC3 code	No. of	Linkage group	Segment	KASP primer for Segment	Wheat	Number of	Number of	Number of	Total
		in backcrossing to		segments	of DH	size		genome	A	B	D	number of
		produce BC3 seed		in DH	segments			recombined	chromosomes	chromosomes	chromosomes	chromosomes
				plants				with
1	Pavon 76 x Am. muticum 2130012	Pavon 76 x Paragon x Paragon	165D	1	6	Whole	WRC0811		14/16	14	12	42/44
11	Pavon 76 x Am. muticum 2130012	Paragon x Paragon x Paragon	174D	1	2	Very small	WRC0290	D	14	14	14	42
15	Chinese Spring x Am. muticum 2130012	Pavon 76 x Paragon x Paragon	177A	2	2, 4	Large, Large	WRC0159,WRC0492	A, B	12	14	14	42
16				2	2, 4	Large, Large	WRC0159,WRC0492	A, B	12	14	14	42
17				1	4	Large	WRC0492	B	14	12	14	42
19			177B	2	4, 7	Large, Large	WRC0492,WRC0913	B, B	14	12	14	42
20				1	4	Large	WRC0492	B	14	12	14	42
21				1	4	Large	WRC0492	B	14	12	14	42
27	Pavon 76 x Am. muticum 2130012	Pavon 76 x Paragon x Paragon	182B	0
28				1	6	Telo	WRC1543		14/15	13/14	14	41/42/43+/-T
29				1	7	Whole	WRC0984		14	14	11	41
65	Pavon 76 x Am. muticum 2130012	Paragon x Paragon x Paragon	185A	1	4	Small	WRC1314	D	14	14	14	42
348				1	4	Small	WRC1314	D	14	14	14	42
86	Pavon 76 x Am. muticum 2130012	Pavon 76 x Paragon x Paragon	186A	1	2	Very small	WRC0150	D	12	14	16	42
92				1	5	Very small	WRC0710	D	14	14	14	42
96			187B	1	4	Small	WRC1314	D	14	14	14	42
121	Pavon 76 x Am. muticum 2130012	Pavon 76 x Paragon x Paragon	189B	2	4, 7	Large, very small,Large	WRC1314, WRC0710, WRC0984	D, D,D	14	14	10	42
122				1	7	very small, Large	WRC0710, WRC0984	D,D	14	14	12	42
123				1	7	Large	WRC0984	D	14	14	12	42
124	Pavon 76 x Am. muticum 2130012	Pavon 76 x Paragon x Paragon	190A	1	1	Very small	WRC1416	A	16	12	14	42
355				1	1	Very small	WRC1416	A	16	12	14	42
161	Pavon 76 x Am. muticum 2130012	Paragon x Paragon x Paragon	194A	1	1	Large	WRC0017	B	12	14	12	40
191	Chinese Spring x Am. muticum 2130004	Paragon x Paragon x Paragon	197B	1	7	Large	WRC0984	D	14	14	12	42
192				1	7	Large	WRC0984	D	14	14	12	42
195				1	7	Large	WRC0984	D	14	14	12	42
196				1	7	Large	WRC0984	D	13	14	12	41
198				1	7	Large	WRC0984	D	14	14	12	42
202				1	7	Large	WRC0984	D	14	14	12	42
